# Supplementary material for: N-3 polyunsaturated fatty acids restore Th17 and Treg balance in collagen antibody-induced arthritis
Source: PLoS One. 2018 Mar 15;13(3):e0194331. doi: 10.1371/journal.pone.0194331 (PMC5854360; doi:10.1371/journal.pone.0194331)
Supplement: S1 Data — (XLSX) [file pone.0194331.s002.xlsx]

## Sheet: Sheet1
			Thickness Score				Morphology Score
Day	Type	No	RF	LF	RH	LH	RF	LF	RH	LH
11/4(0d) CA injection	WILD	1472	1.95	1.95	1.65	1.75	0	0	0	0
		1473	1.95	1.9	1.8	1.85	0	0	0	0
		1601	1.87	1.86	1.75	1.65	0	0	0	0
		1602	1.85	1.8	1.7	1.75	0	0	0	0
		1603(no tag)	1.84	1.8	1.7	1.75	0	0	0	0
		1607	1.85	1.8	1.75	1.65	0	0	0	0
	FAT-1	1471	1.8	1.85	1.7	1.75	0	0	0	0
		1474	1.85	1.9	1.75	1.7	0	0	0	0
		1604	1.8	1.8	1.55	1.75	0	0	0	0
		1605(no tag)	1.7	1.8	1.7	1.6	0	0	0	0
		1606	1.7	1.8	1.7	1.65	0	0	0	0
11/7(3d) LPS injection	WILD	1472	1.91	1.92	1.7	1.75	0	0	0	0
		1473	1.92	1.87	1.83	1.74	0	0	0	0
		1601	1.73	1.81	1.65	1.53	0	0	0	0
		1602	1.86	1.81	1.69	1.63	0	0	0	0
		1603(no tag)	1.9	1.8	1.67	1.66	0	0	0	0
		1607	1.83	1.8	1.53	1.56	0	0	0	0
	FAT-1	1471	1.81	1.84	1.76	1.74	0	0	0	0
		1474	1.82	1.85	1.77	1.76	0	0	0	0
		1604	1.78	1.85	1.55	1.57	0	0	0	0
		1605(no tag)	1.76	1.79	1.6	1.65	0	0	0	0
		1606	1.84	1.9	1.65	1.6	0	0	0	0
11/9(5d)	WILD	1472	2	1.94	1.67	1.58	0	0	0	0
		1473	1.95	1.88	1.74	1.76	0	0	0	0
		1601	1.84	1.77	1.5	1.56	0	0	0	0
		1602	1.82	1.72	1.51	1.52	0	0	0	0
		1603(no tag)	1.85	1.85	1.58	162	0	0	0	0
		1607	1.85	1.95	1.5	1.5	0	1	0	0
	FAT-1	1471	1.9	1.84	1.7	1.71	0	0	0	0
		1474	1.85	1.9	1.74	1.68	0	0	0	0
		1604	1.73	1.81	1.45	1.53	0	0	0	0
		1605(no tag)	1.9	1.79	1.53	1.5	1	0	0	0
		1606	1.85	1.84	1.6	1.69	0	0	0	0
11/11(7d)	WILD	1472	2.37	1.8	1.75	2.03	1	1	0	1
		1473	2.1	1.94	1.65	2.15	1	1	0	1
		1601	1.64	1.73	1.9	1.91	0	0	1	1
		1602	1.95	1.8	1.87	1.84	1	1	1	1
		1603(no tag)	2.3	2.15	2	2.2	2	2	1	2
		1607	2.4	2.42	1.64	1.72	2	2	0	0
	FAT-1	1471	1.74	1.79	1.82	1.7	0	0	0	0
		1474	1.9	1.8	1.66	1.72	0	0	1	0
		1604	1.6	2.36	1.85	1.9	0	2	2	1
		1605(no tag)	2.25	1.76	1.87	1.83	2	0	1	1
		1606	2.34	1.74	1.94	1.9	2	0	1	1
11/13(9d)	WILD	1472	2.34	1.7	1.7	1.67	2	1	0	0
		1473	2.1	1.95	1.64	1.92	2	1	0	2
		1601	1.66	1.63	1.8	1.82	1	1	1	1
		1602	2.02	1.75	2	1.95	2	2	3	2
		1603(no tag)	2.4	1.91	1.85	1.95	3	0	1	2
		1607	2.56	2.35	1.5	1.51	3	3	0	0
	FAT-1	1471	1.8	1.75	1.72	1.72	0	0	0	0
		1474	1.86	1.8	1.63	1.6	0	0	1	0
		1604	1.6	2.48	1.75	1.7	0	2	2	1
		1605(no tag)	2.15	1.78	1.58	1.63	2	1	1	0
		1606	2.18	1.76	1.7	1.67	2	0	1	1
