# Supplementary material for: N-3 polyunsaturated fatty acids restore Th17 and Treg balance in collagen antibody-induced arthritis
Source: PLoS One. 2018 Mar 15;13(3):e0194331. doi: 10.1371/journal.pone.0194331 (PMC5854360; doi:10.1371/journal.pone.0194331)
Supplement: S2 Data — (XLSX) [file pone.0194331.s003.xlsx]

## Sheet: fat-1
day0
sample no.	1672		1671		1665		1664		1662
	I	B&C D	I	B&C D	I	B&C D	I	B&C D	I	B&C D			I	B&C D
RH	0	0	0	0	0	0	0	0	0	0		mean	0	0
LH	0	0	0	0	0	0	0	0	0	0
RF+LF	0	0	0	0	0	0	0	0	0	0
mean	0	0	0	0	0	0	0	0	0	0
day9
sample no.	1471		1474		1604		1605		1606
	I	B&C D	I	B&C D	I	B&C D	I	B&C D	I	B&C D
RH	3	2	1	0	3	1	2	1	3	1
	3	2			3	1			3	1
	0	0			0	0			0	0
LH	0	0	0	0	3	2	3	1	3	2
					3	3	2	1	3	1
					2	2	0	0	0	0
					0	0
RF+LF	0	0	1	0	3	1	1	0	3	2
			0	0	1	0	1	0	1	0
			0	0	1	0	1	0	2	1			I	B&C D
			1	0			3	2	1	0		mean	1.30625	0.74625
mean	1.2	0.8	0.5	0	1.9	1	1.625	0.625				SD	0.609773	0.43223
day21
sample no.	notaq		1636		1637		1638		1652		1463		1456
	I	B&C D	I	B&C D	I	B&C D	I	B&C D	I	B&C D	I	B&C D	I	B&C D
RH	0	0	0	0	0	0	0	0	0	0	0	0	0	0
LH	0	0	0	0	0	0	0	0	0	0	0	0	0	0
RF+LF	0	0	0	0	0	0	0	0	0	0	0	0	0	0			I	B&C D
mean	0	0	0	0	0	0	0	0	0	0	0	0	0	0		mean	0	0

## Sheet: wild
day0
sample no.	C1		C2		C3		C4		C5
	I	B&C D	I	B&C D	I	B&C D	I	B&C D	I	B&C D
RH	0	0	0	0	0	0	0	0	0	0
LH	0	0	0	0	0	0	0	0	0	0
RF+LF	0	0	0	0	0	0	0	0	0	0
day9
sample no.	1607		1603		1472		1601		1602		1473
	I	B&C D	I	B&C D	I	B&C D	I	B&C D	I	B&C D	I	B&C D
RH	3	1	0	0	2	1	3	2	3	1	3	1	1
							0	0	1	0	2	1	1
							3	1	3	3	0	0	1
LH	3	2	3	3	3	1	3	1	3	1	3	1	1
			3	1	2	1	3	1	3	3	3	1	1
							0	0	3	1	0	0	1
							0	0					1
RF+LF	3	3	3	1	2	1	3	1	1	0	3	2	1
					0	0	0	0	2	1	2	1	1
					0	0	2	1	3	3	0	0	1
					0	0	0	0	2	1	2	1	1
					3	1	0	0					1
					2	1							1
day21
sample no.	1455		1454		1457		1458		1462
	I	B&C D	I	B&C D	I	B&C D	I	B&C D	I	B&C D
RH	0	0	0	0	0	0	0	0	0	0
	0	0			1	0
	1	0			1	0
	1	0			0	0
LH	0	0	0	0	0	0	0	0	0	0
							1	0
							1	0
RF+LF	0	0	0	0	1	0	0	0	0	0
	0	0					2	1
	1	0					3	1
	1	0					0	0
