# Supplementary material for: N-3 polyunsaturated fatty acids restore Th17 and Treg balance in collagen antibody-induced arthritis
Source: PLoS One. 2018 Mar 15;13(3):e0194331. doi: 10.1371/journal.pone.0194331 (PMC5854360; doi:10.1371/journal.pone.0194331)
Supplement: S3 Data — (XLSX) [file pone.0194331.s004.xlsx]

## Sheet: RT-result
Target	Sample	Expression	Expression SEM	Corrected Expression SEM	Mean Cq	Cq SEM
mFoxp3	1471	3.61208	0.08204	0.08204	31.32	0.02951
mFoxp3	1472	0.34608	0.05275	0.05275	33.3	0.19285
mFoxp3	1473	1.06058	0.04876	0.04876	31.94	0.05538
mFoxp3	1474	2.05968	0.05595	0.05595	29.53	0.0072
mFoxp3	1601	1	0.04353	0.04353	29.52	0.02058
mFoxp3	1602	0.72001	0.05649	0.05649	32.76	0.06598
mFoxp3	1603	0.8017	0.15923	0.15923	30.48	0.28183
mFoxp3	1604	1.87061	0.02606	0.02606	30.18	0.00108
mFoxp3	1605	2.26832	0.40282	0.40282	33.96	0.11722
mFoxp3	1606	1.23257	0.04764	0.04764	31.87	0.04042
mFoxp3	1607	1.65553	0.12014	0.12014	30.52	0.04688
Target	Sample	Expression	Expression SEM	Corrected Expression SEM	Mean Cq	Cq SEM
mIL-6	1471	4.26517	0.05953	0.05953	33.01	0
mIL-6	1472	0.39252	0.16386	0.16386	35.05	0.59294
mIL-6	1473	0.95932	0.04627	0.04627	34.02	0.05924
mIL-6	1474	1.80354	0.61184	0.61184	31.66	0.4879
mIL-6	1601	0.45475	0.19278	0.19278	32.59	0.6087
mIL-6	1602	0.58699	0.21746	0.21746	34.99	0.52649
mIL-6	1603	0.36751	0.08046	0.08046	33.54	0.31158
mIL-6	1604	1.1638	0.22315	0.22315	32.8	0.2759
mIL-6	1605	3.62643	2.14673	2.14673	35.21	0.82308
mIL-6	1606	1.17796	0.12126	0.12126	33.87	0.14346
mIL-6	1607	1.11168	0.10201	0.10201	33.03	0
Target	Sample	Expression	Expression SEM	Corrected Expression SEM	Mean Cq	Cq SEM
mIL-23	1471	1.65854	0.66785	0.66785	36.48	0.58086
mIL-23	1472	0.57967	0.3343	0.3343	37.62	0.82243
mIL-23	1473	0.00821	6e-05	6e-05	43.64	0
mIL-23	1474	1.77598	0.18689	0.18689	34.54	0.14958
mIL-23	1601	0.82732	0.53515	0.53515	34.05	0.93315
mIL-23	1602	1.67518	0.31378	0.31378	35.26	0.26899
mIL-23	1603	1.81496	0.30218	0.30218	34.84	0.21334
mIL-23	1604	1.50782	0.44109	0.44109	33.78	0.42095
mIL-23	1605	3.19487	0.35129	0.35129	35.54	0.1407
mIL-23	1606	1.5918	0.23814	0.23814	34.29	0.20639
mIL-23	1607	1.37306	0.48367	0.48367	34.91	0.4729
Target	Sample	Expression	Expression SEM	Corrected Expression SEM	Mean Cq	Cq SEM
mIL-17	1471	0.35396	0.00494	0.00494	40.09
mIL-17	1472	0.45769	0.0474	0.0474	38.32
mIL-17	1473	0.5366	0.01919	0.01919	38.35
mIL-17	1474	0.01024	0.00039	0.00039	42.61
mIL-17	1601	0.25229	0.01467	0.01467	36.93
mIL-17	1602	2.97205	0.26791	0.26791	36.14
mIL-17	1603	0.63343	0.03212	0.03212	36.24
mIL-17	1604	0.07287	0.00143	0.00143	40.29
mIL-17	1605	5.83701	1.30351	1.30351	38.02
mIL-17	1606	3.85901	0.14531	0.14531	35.65
mIL-17	1607	1.2996	0.11925	0.11925	36.29
